# Supplementary material for: MAPK Cascade Signaling Is Involved in α-MMC Induced Growth Inhibition of Multiple Myeloma MM.1S Cells via G2 Arrest and Mitochondrial-Pathway-Dependent Apoptosis In Vitro
Source: Pharmaceuticals (Basel). 2023 Jan 13;16(1):124. doi: 10.3390/ph16010124 (PMC9867419; doi:10.3390/ph16010124)
Supplement: Supplementary file 1 [file pharmaceuticals-16-00124-s001.zip]

Archive with 6 entries (6 files):
- FCM analysis imaging DW.pdf
- FCM analysis imaging MMP.pdf
- FCM analysis imaging ZQ.pdf
- Informed consent.pdf
- Inverted microscope imaging.pdf
- Original Images for Blots.pdf
